# Supplementary material for: Maternal Folic Acid Supplementation, Perinatal Factors, and Pre-Adolescent Asthma: Findings from the Healthy Growth Study
Source: Nutrients. 2025 Sep 18;17(18):2989. doi: 10.3390/nu17182989 (PMC12472973; doi:10.3390/nu17182989)
Supplement: Supplementary file 1 [file nutrients-17-02989-s001.zip]

Archive with 2 entries (2 files):
- 1. Fig S1 DAG 2.9.25MP use.pdf
- 1. Supplemental S1 HGS Parental questionnaire ENG  3.9.25MP.pdf
